# Supplementary material for: In- and ex-vivo molecular imaging of apoptosis to assess sensitivity of non-small cell lung cancer to EGFR inhibitors using probe-based confocal laser endomicroscopy
Source: PLoS One. 2017 Jul 3;12(7):e0180576. doi: 10.1371/journal.pone.0180576 (PMC5495425; doi:10.1371/journal.pone.0180576)
Supplement: S1 Table — FIR is given for experiments using C3-NucView pCLE of A549, H460, H1975, H1650 and HCC827 cell lines (in vitro) and tumor xenografts (ex vivo and in vivo). VEH: vehicle. CDDP: cisplatin. INH: caspase 3 inhibitor. ERLO: Erlotinib. (XLSX) [file pone.0180576.s001.xlsx]

## Sheet: In Vitro
Cell line	#exp	Treatment	RIF	MICROSCOPY	FLOW CYTOMETRY
A549	1	VEH	1.03	0.22	0.16
	2	VEH	1.01	0.3	0.13
	3	VEH	0.98	0.23	0.19
	4	VEH	0.99	0.24	0.19
	5	VEH	1.03	0.31	0.22
	1	CDDP+INH	1.04	0.18	0.6
	2	CDDP+INH	1.01	0.26	0.25
	3	CDDP+INH	1.01	0.21	0.23
	4	CDDP+INH	0.99	0.23	0.22
	5	CDDP+INH	1.04	0.32	0.28
	1	CDDP	2.72	22.24	29.75
	2	CDDP	2.61	17.86	23.41
	3	CDDP	3.16	22.85	24.97
	4	CDDP	2.71	19.47	26.43
	5	CDDP	2.84	25.82	32.72
	1	ERLO	1.05	0.27	0.31
	2	ERLO	1.08	0.42	0.38
	3	ERLO	1.08	0.47	0.36
	4	ERLO	1.04	0.25	0.3
	5	ERLO	1.06	0.3	0.34
H1650	1	VEH	1.02	0.12	0.18
	2	VEH	1.04	0.14	0.11
	3	VEH	1.01	0.12	0.15
	4	VEH	1.02	0.15	0.16
	5	VEH	1.01	0.09	0.12
	1	CDDP+INH	1.06	0.23	0.57
	2	CDDP+INH	1.01	0.17	0.53
	3	CDDP+INH	1.09	0.32	0.55
	4	CDDP+INH	1.05	0.19	0.54
	5	CDDP+INH	1.03	0.2	0.56
	1	CDDP	2.41	29.86	24.89
	2	CDDP	2.33	24.49	29.56
	3	CDDP	2.58	28.62	31.32
	4	CDDP	2.54	28.66	33.91
	5	CDDP	2.37	26.49	30.07
	1	ERLO	1.94	23.9	25.46
	2	ERLO	2.01	27.48	23.65
	3	ERLO	1.86	23.29	19.58
	4	ERLO	1.99	26.72	22.58
	5	ERLO	1.91	23.82	21.59
H1975	1	VEH	0.98	0.34	0.16
	2	VEH	0.99	0.28	0.23
	3	VEH	1.02	0.25	0.15
	4	VEH	1.01	0.25	0.18
	5	VEH	1.04	0.28	0.26
	1	CDDP+INH	1.02	0.17	0.21
	2	CDDP+INH	1.03	0.2	0.22
	3	CDDP+INH	1.01	0.22	0.36
	4	CDDP+INH	1.04	0.24	0.25
	5	CDDP+INH	1.05	0.28	0.28
	1	CDDP	3.28	35.98	37.02
	2	CDDP	2.56	34.46	34.55
	3	CDDP	2.84	32.07	29.2
	4	CDDP	3.02	33.16	34.94
	5	CDDP	2.85	31.6	30.72
	1	ERLO	1.07	0.31	0.28
	2	ERLO	1.02	0.37	0.22
	3	ERLO	1.09	0.42	0.5
	4	ERLO	1.01	0.34	0.31
	5	ERLO	1.06	0.28	0.29
HCC827	1	VEH	1.4	0.18	0.04
	2	VEH	1.07	0.31	0.27
	3	VEH	0.98	0.23	0.16
	4	VEH	1.02	0.28	0.31
	5	VEH	1.18	0.36	0.34
	1	CDDP+INH	1.01	0.34	0.7
	2	CDDP+INH	1.06	0.37	0.64
	3	CDDP+INH	1.04	0.4	0.82
	4	CDDP+INH	1.07	0.37	0.71
	5	CDDP+INH	1.04	0.33	0.56
	1	CDDP	3.27	32.58	27.62
	2	CDDP	2.84	27.35	28.78
	3	CDDP	3.45	33.12	58.94
	4	CDDP	3.13	31.83	35.21
	5	CDDP	3.31	38.96	36.38
	1	ERLO	3.79	51.12	58.77
	2	ERLO	4.28	66.24	75.1
	3	ERLO	3.47	58.95	63.09
	4	ERLO	3.81	48.22	60.71
	5	ERLO	3.87	51.57	66.45

## Sheet: In Vivo
Cell Line	Treatment	#1	#2	#3	#4	#5
A549 VEH	Saline	1.03	0.98	1.05	1.13	1.19
A549 CDDP	Cisplatin	3.89	3.57	3.77	4.01	2.9
Cell Line	Treatment	#1	#2	#3	#4	#5	#6	#7	#8	#9
A549	Erlotinib	1.24	1.29	1.19	1.07	1.36	1.16	1.19	1.23	X
	DMSO	1.02	0.99	1.03	1.01	1.02
H460	Erlotinib	1.14	1.45	1.48	1.79	1.38	1.52	1.45	X	X
	DMSO	0.99	1.03	1.01	1.02	1.01
H1650	Erlotinib	2.04	1.67	2.19	2.05	1.96	2.12	2.01	1.87	X
	DMSO	1.06	1.03	0.98	1.04	1.07
HCC827	Erlotinib	2.86	2.74	2.42	6.33	4.56	3.26	3.42	3.51	X
	DMSO	1	1.01	1.03	1.01	1.01
H1975	Erlotinib	1.08	1.12	1.17	1.09	1.05	1.02	1.02	1.07	1.15
	DMSO	1.01	0.97	1.05	1.03	1.02

## Sheet: Ex Vivo
Cell line	Treatment	#1	#2	#3
A549	Erlotinib	1.29	1.24	1.28
	DMSO	1.03	1.01	1.04
	Cisplatin	2.07	1.95	2.24
H1975	Erlotinib	1.08	1.24	1.16
	DMSO	1.01	0.98	1.02
	Cisplatin	2.14	2.38	2.05
H1650	Erlotinib	1.89	1.6	1.5
	DMSO	1.04	1.01	1.07
	Cisplatin	2.03	1.94	2.17
HCC827	Erlotinib	2.0	2.31	1.9
	DMSO	1.06	1.01	1.05
	Cisplatin	2.21	2.46	2.08

## Sheet: Timecourse
EXP	#1	#2	#3	#4	#5
T0	1.01	1.03	0.98	0.99	1.03
T1	2.84	2.62	3.61	3.07	3.12
T15	3.04	2.71	3.48	3.21	3.13
T30	2.81	2.71	3.07	2.87	2.77
T60	2.91	2.56	3.07	2.52	3.01
T120	2.67	2.6	2.96	2.87	2.59
T180	2.58	2.48	3.01	2.92	2.63
T360	2.72	2.53	2.68	2.62	2.99
